# Supplementary material for: Axon-dependent expression of YAP/TAZ mediates Schwann cell remyelination but not proliferation after nerve injury
Source: eLife. 2020 May 21;9:e50138. doi: 10.7554/eLife.50138 (PMC7259960; doi:10.7554/eLife.50138)
Supplement: Figure 1—source data 1. — This zip archive contains the raw data for WT and iDKO used for the quantitative analysis shown in Figure 1C. Data are in GraphPad Prism files, as indicated. [file elife-50138-fig1-data1.zip]

Archive with 2 entries (2 files):
- Figure 1-source data 1/Taz timecourse.pzfx
- Figure 1-source data 1/Yap timecourse.pzfx
