# Supplementary material for: Axon-dependent expression of YAP/TAZ mediates Schwann cell remyelination but not proliferation after nerve injury
Source: eLife. 2020 May 21;9:e50138. doi: 10.7554/eLife.50138 (PMC7259960; doi:10.7554/eLife.50138)
Supplement: Figure 3—source data 1. — This zip archive contains the IHC images for one WT and one iDKO used for the quantitative analysis shown in Figure 3G. Leica SP8 confocal lif images were processed using Imaris software and saved as tiffs. [file elife-50138-fig3-data1.zip]

Archive with 40 entries (38 files):
- Figure 3 source data 1/iDKO #916 EdU/
- Figure 3 source data 1/iDKO #916 EdU/RHS a DAPI.tif
- Figure 3 source data 1/iDKO #916 EdU/RHS a EdU.tif
- Figure 3 source data 1/iDKO #916 EdU/RHS a merge.tif
- Figure 3 source data 1/iDKO #916 EdU/RHS a Sox10.tif
- Figure 3 source data 1/iDKO #916 EdU/RHS b DAPI.tif
- Figure 3 source data 1/iDKO #916 EdU/RHS b EdU.tif
- Figure 3 source data 1/iDKO #916 EdU/RHS b merge.tif
- Figure 3 source data 1/iDKO #916 EdU/RHS b Sox10.tif
- Figure 3 source data 1/iDKO #916 EdU/RHS c DAPI.tif
- Figure 3 source data 1/iDKO #916 EdU/RHS c EdU.tif
- Figure 3 source data 1/iDKO #916 EdU/RHS c merge.tif
- Figure 3 source data 1/iDKO #916 EdU/RHS c Sox10.tif
- Figure 3 source data 1/iDKO #916 EdU/RHS d DAPI.tif
- Figure 3 source data 1/iDKO #916 EdU/RHS d EdU.tif
- Figure 3 source data 1/iDKO #916 EdU/RHS d merge.tif
- Figure 3 source data 1/iDKO #916 EdU/RHS d Sox10.tif
- Figure 3 source data 1/iDKO #916 EdU/RHS xs a DAPI.tif
- Figure 3 source data 1/iDKO #916 EdU/RHS xs a EdU.tif
- Figure 3 source data 1/iDKO #916 EdU/RHS xs a merge.tif
- Figure 3 source data 1/iDKO #916 EdU/RHS xs a Sox10.tif
- Figure 3 source data 1/iDKO #916 EdU/RHS xs b DAPI.tif
- Figure 3 source data 1/iDKO #916 EdU/RHS xs b EdU.tif
- Figure 3 source data 1/iDKO #916 EdU/RHS xs b merge.tif
- Figure 3 source data 1/iDKO #916 EdU/RHS xs b Sox10.tif
- Figure 3 source data 1/iDKO #916 EdU/Thumbs.db
- Figure 3 source data 1/WT #942 EdU/
- Figure 3 source data 1/WT #942 EdU/RHS a DAPI.tif
- Figure 3 source data 1/WT #942 EdU/RHS a EdU.tif
- Figure 3 source data 1/WT #942 EdU/RHS a merge.tif
- Figure 3 source data 1/WT #942 EdU/RHS a Sox10.tif
- Figure 3 source data 1/WT #942 EdU/RHS b DAPI.tif
- Figure 3 source data 1/WT #942 EdU/RHS b EdU.tif
- Figure 3 source data 1/WT #942 EdU/RHS b merge.tif
- Figure 3 source data 1/WT #942 EdU/RHS b Sox10.tif
- Figure 3 source data 1/WT #942 EdU/RHS c DAPI.tif
- Figure 3 source data 1/WT #942 EdU/RHS c EdU.tif
- Figure 3 source data 1/WT #942 EdU/RHS c merge.tif
- Figure 3 source data 1/WT #942 EdU/RHS c Sox10.tif
- Figure 3 source data 1/WT #942 EdU/Thumbs.db
