# Supplementary material for: Axon-dependent expression of YAP/TAZ mediates Schwann cell remyelination but not proliferation after nerve injury
Source: eLife. 2020 May 21;9:e50138. doi: 10.7554/eLife.50138 (PMC7259960; doi:10.7554/eLife.50138)
Supplement: Figure 3—source data 2. — This zip archive contains the IHC for one WT and one iDKO used for quantitative analysis shown in Figure 3H. Results and quantitation shown in the Figure used BD #550609 anti-Ki67. These results were confirmed using a second antibody, Abcam #ab15580 anti-Ki67. Images using both antibodies are included in the zip archive, in the indicated folders. Leica SP8 confocal lif images were processed using Imaris software and saved as tiffs. [file elife-50138-fig3-data2.zip]

Archive with 70 entries (64 files):
- Figure 3 source data 2/iDKO #916 Ki67/
- Figure 3 source data 2/iDKO #916 Ki67/Abcam #15580 Ki67/
- Figure 3 source data 2/iDKO #916 Ki67/Abcam #15580 Ki67/Series 16 Ki67.tif
- Figure 3 source data 2/iDKO #916 Ki67/Abcam #15580 Ki67/Series 16 Sox10 + DAPI.tif
- Figure 3 source data 2/iDKO #916 Ki67/Abcam #15580 Ki67/Series 16 Sox10.tif
- Figure 3 source data 2/iDKO #916 Ki67/Abcam #15580 Ki67/Series 24 Ki67.tif
- Figure 3 source data 2/iDKO #916 Ki67/Abcam #15580 Ki67/Series 24 Sox10 + DAPI.tif
- Figure 3 source data 2/iDKO #916 Ki67/Abcam #15580 Ki67/Series 24 Sox10.tif
- Figure 3 source data 2/iDKO #916 Ki67/Abcam #15580 Ki67/Series 36 Ki67.tif
- Figure 3 source data 2/iDKO #916 Ki67/Abcam #15580 Ki67/Series 36 Sox10 + DAPI.tif
- Figure 3 source data 2/iDKO #916 Ki67/Abcam #15580 Ki67/Series 36 Sox10.tif
- Figure 3 source data 2/iDKO #916 Ki67/Abcam #15580 Ki67/Series 8 Ki67.tif
- Figure 3 source data 2/iDKO #916 Ki67/Abcam #15580 Ki67/Series 8 Sox10 + DAPI.tif
- Figure 3 source data 2/iDKO #916 Ki67/Abcam #15580 Ki67/Series 8 Sox10.tif
- Figure 3 source data 2/iDKO #916 Ki67/Abcam #15580 Ki67/Thumbs.db
- Figure 3 source data 2/iDKO #916 Ki67/BD #550609 Ki67/
- Figure 3 source data 2/iDKO #916 Ki67/BD #550609 Ki67/LHS a Ki67.tif
- Figure 3 source data 2/iDKO #916 Ki67/BD #550609 Ki67/LHS a Sox10 + DAPI.tif
- Figure 3 source data 2/iDKO #916 Ki67/BD #550609 Ki67/LHS a Sox10.tif
- Figure 3 source data 2/iDKO #916 Ki67/BD #550609 Ki67/LHS b Ki67.tif
- Figure 3 source data 2/iDKO #916 Ki67/BD #550609 Ki67/LHS b Sox10 + DAPI.tif
- Figure 3 source data 2/iDKO #916 Ki67/BD #550609 Ki67/LHS b Sox10.tif
- Figure 3 source data 2/iDKO #916 Ki67/BD #550609 Ki67/LHS c Ki67.tif
- Figure 3 source data 2/iDKO #916 Ki67/BD #550609 Ki67/LHS c Sox10 + DAPI.tif
- Figure 3 source data 2/iDKO #916 Ki67/BD #550609 Ki67/LHS c Sox10.tif
- Figure 3 source data 2/iDKO #916 Ki67/BD #550609 Ki67/LHS d Ki67.tif
- Figure 3 source data 2/iDKO #916 Ki67/BD #550609 Ki67/LHS d Sox10 + DAPI.tif
- Figure 3 source data 2/iDKO #916 Ki67/BD #550609 Ki67/LHS d Sox10.tif
- Figure 3 source data 2/iDKO #916 Ki67/BD #550609 Ki67/LHS e Ki67.tif
- Figure 3 source data 2/iDKO #916 Ki67/BD #550609 Ki67/LHS e Sox10 + DAPI.tif
- Figure 3 source data 2/iDKO #916 Ki67/BD #550609 Ki67/LHS e Sox10.tif
- Figure 3 source data 2/iDKO #916 Ki67/BD #550609 Ki67/LHS f Ki67.tif
- Figure 3 source data 2/iDKO #916 Ki67/BD #550609 Ki67/LHS f Sox10 + DAPI.tif
- Figure 3 source data 2/iDKO #916 Ki67/BD #550609 Ki67/LHS f Sox10.tif
- Figure 3 source data 2/iDKO #916 Ki67/Thumbs.db
- Figure 3 source data 2/WT #943 Ki67/
- Figure 3 source data 2/WT #943 Ki67/Abcam #ab15580 Ki67/
- Figure 3 source data 2/WT #943 Ki67/Abcam #ab15580 Ki67/Series 16 Ki67.tif
- Figure 3 source data 2/WT #943 Ki67/Abcam #ab15580 Ki67/Series 16 Sox10 + DAPI.tif
- Figure 3 source data 2/WT #943 Ki67/Abcam #ab15580 Ki67/Series 16 Sox10.tif
- Figure 3 source data 2/WT #943 Ki67/Abcam #ab15580 Ki67/Series 27 Ki67.tif
- Figure 3 source data 2/WT #943 Ki67/Abcam #ab15580 Ki67/Series 27 Sox10 + DAPI.tif
- Figure 3 source data 2/WT #943 Ki67/Abcam #ab15580 Ki67/Series 27 Sox10.tif
- Figure 3 source data 2/WT #943 Ki67/Abcam #ab15580 Ki67/Series 35 Ki67.tif
- Figure 3 source data 2/WT #943 Ki67/Abcam #ab15580 Ki67/Series 35 Sox10 + DAPI.tif
- Figure 3 source data 2/WT #943 Ki67/Abcam #ab15580 Ki67/Series 35 Sox10.tif
- Figure 3 source data 2/WT #943 Ki67/Abcam #ab15580 Ki67/Series 8 Ki67.tif
- Figure 3 source data 2/WT #943 Ki67/Abcam #ab15580 Ki67/Series 8 Sox10 + DAPI.tif
- Figure 3 source data 2/WT #943 Ki67/Abcam #ab15580 Ki67/Series 8 Sox10.tif
- Figure 3 source data 2/WT #943 Ki67/Abcam #ab15580 Ki67/Thumbs.db
- Figure 3 source data 2/WT #943 Ki67/BD #550609 Ki67/
- Figure 3 source data 2/WT #943 Ki67/BD #550609 Ki67/Series 10 Ki67.tif
- Figure 3 source data 2/WT #943 Ki67/BD #550609 Ki67/Series 10 Sox10 + DAPI.tif
- Figure 3 source data 2/WT #943 Ki67/BD #550609 Ki67/Series 10 Sox10.tif
- Figure 3 source data 2/WT #943 Ki67/BD #550609 Ki67/Series 18 Ki67.tif
- Figure 3 source data 2/WT #943 Ki67/BD #550609 Ki67/Series 18 Sox10 + DAPI.tif
- Figure 3 source data 2/WT #943 Ki67/BD #550609 Ki67/Series 18 Sox10.tif
- Figure 3 source data 2/WT #943 Ki67/BD #550609 Ki67/Series 26 Ki67.tif
- Figure 3 source data 2/WT #943 Ki67/BD #550609 Ki67/Series 26 Sox10 + DAPI.tif
- Figure 3 source data 2/WT #943 Ki67/BD #550609 Ki67/Series 26 Sox10.tif
- Figure 3 source data 2/WT #943 Ki67/BD #550609 Ki67/Series 34 Ki67.tif
- Figure 3 source data 2/WT #943 Ki67/BD #550609 Ki67/Series 34 Sox10 + DAPI.tif
- Figure 3 source data 2/WT #943 Ki67/BD #550609 Ki67/Series 34 Sox10.tif
- Figure 3 source data 2/WT #943 Ki67/BD #550609 Ki67/XS 1a Ki67.tif
- Figure 3 source data 2/WT #943 Ki67/BD #550609 Ki67/XS 1a Sox10 + DAPI.tif
- Figure 3 source data 2/WT #943 Ki67/BD #550609 Ki67/XS 1a Sox10.tif
- Figure 3 source data 2/WT #943 Ki67/BD #550609 Ki67/XS 1b Ki67.tif
- Figure 3 source data 2/WT #943 Ki67/BD #550609 Ki67/XS 1b Sox10 + DAPI.tif
- Figure 3 source data 2/WT #943 Ki67/BD #550609 Ki67/XS 1b Sox10.tif
- Figure 3 source data 2/WT #943 Ki67/Thumbs.db
