# Supplementary material for: Axon-dependent expression of YAP/TAZ mediates Schwann cell remyelination but not proliferation after nerve injury
Source: eLife. 2020 May 21;9:e50138. doi: 10.7554/eLife.50138 (PMC7259960; doi:10.7554/eLife.50138)
Supplement: Figure 3—source data 3. — This zip archive contains the raw data for WT and iDKO used for the quantitative analysis shown in Figure 3F, G, H and I. The data are contained in both a text document and an Excel file, both labeled as Mann Whitney data. These files also contain data for Figure 3—figure supplement 1, Figures 4, 5, 6, 7, 8A and Figure 8—figure supplement 1E. [file elife-50138-fig3-data3.zip › Figure 3-source data 3/Mann Whitney data.txt]

----------------------------------------------------------------------------------------------------------------------------------------------------------------------------------------------------
      name:  <unnamed>
       log:  P:\project\son\ms\ranksum.log
  log type:  text
" opened on:   7 Feb 2020, 11:50:23"

. * Figure 3F
". import excel ""P:\Project\Son\ms\MW needed February 3rd 2020.xlsx"", sheet(""Sheet1"") cellrange(B4:C9)"

. rename B group

. rename C figure3f

. list

     +------------------+
     | group   figure3f |
     |------------------|
  1. |     1       85.4 |
  2. |     1       72.2 |
  3. |     1       81.2 |
  4. |     2       20.9 |
  5. |     2       23.4 |
     |------------------|
  6. |     2       20.2 |
     +------------------+

". ranksum figure3f, by(group)"

Two-sample Wilcoxon rank-sum (Mann-Whitney) test

       group |      obs    rank sum    expected
-------------+---------------------------------
           1 |        3          15        10.5
           2 |        3           6        10.5
-------------+---------------------------------
    combined |        6          21          21

unadjusted variance        5.25
adjustment for ties        0.00
                     ----------
adjusted variance          5.25

Ho: figure3f(group==1) = figure3f(group==2)
             z =   1.964
    Prob > |z| =   0.0495

. clear

. * Figure 3G
". import excel ""P:\Project\Son\ms\MW needed February 3rd 2020.xlsx"", sheet(""Sheet1"") cellrange(E4:F9)"

. rename E group

. rename F figure3g

. list

     +------------------+
     | group   figure3g |
     |------------------|
  1. |     1       12.7 |
  2. |     1         13 |
  3. |     1       12.7 |
  4. |     2       13.7 |
  5. |     2         19 |
     |------------------|
  6. |     2       16.8 |
     +------------------+

". ranksum figure3g, by(group)"

Two-sample Wilcoxon rank-sum (Mann-Whitney) test

       group |      obs    rank sum    expected
-------------+---------------------------------
           1 |        3           6        10.5
           2 |        3          15        10.5
-------------+---------------------------------
    combined |        6          21          21

unadjusted variance        5.25
adjustment for ties       -0.15
                     ----------
adjusted variance          5.10

Ho: figure3g(group==1) = figure3g(group==2)
             z =  -1.993
    Prob > |z| =   0.0463

. clear 

. * Figure 3H
". import excel ""P:\Project\Son\ms\MW needed February 3rd 2020.xlsx"", sheet(""Sheet1"") cellrange(H4:I9)"

. rename H group

. rename I figure3h

. list

     +------------------+
     | group   figure3h |
     |------------------|
  1. |     1       40.1 |
  2. |     1       40.9 |
  3. |     1       40.4 |
  4. |     2         40 |
  5. |     2       40.8 |
     |------------------|
  6. |     2       40.3 |
     +------------------+

". ranksum figure3h, by(group)"

Two-sample Wilcoxon rank-sum (Mann-Whitney) test

       group |      obs    rank sum    expected
-------------+---------------------------------
           1 |        3          12        10.5
           2 |        3           9        10.5
-------------+---------------------------------
    combined |        6          21          21

unadjusted variance        5.25
adjustment for ties        0.00
                     ----------
adjusted variance          5.25

Ho: figure3h(group==1) = figure3h(group==2)
             z =   0.655
    Prob > |z| =   0.5127

. clear

. * Figure 3I
". import excel ""P:\Project\Son\ms\MW needed February 3rd 2020.xlsx"", sheet(""Sheet1"") cellrange(K4:L9)"

. rename K group

. rename L figure3i

. list

     +------------------+
     | group   figure3i |
     |------------------|
  1. |     1        286 |
  2. |     1        248 |
  3. |     1        263 |
  4. |     2        247 |
  5. |     2        313 |
     |------------------|
  6. |     2        275 |
     +------------------+

". ranksum figure3i, by(group)"

Two-sample Wilcoxon rank-sum (Mann-Whitney) test

       group |      obs    rank sum    expected
-------------+---------------------------------
           1 |        3          10        10.5
           2 |        3          11        10.5
-------------+---------------------------------
    combined |        6          21          21

unadjusted variance        5.25
adjustment for ties        0.00
                     ----------
adjusted variance          5.25

Ho: figure3i(group==1) = figure3i(group==2)
             z =  -0.218
    Prob > |z| =   0.8273

. clear 

. * Figure 3-S1E
". import excel ""P:\Project\Son\ms\MW needed February 3rd 2020.xlsx"", sheet(""Sheet1"") cellrange(N4:O9)"

. rename N group

. rename O figure3s1e

. list

     +------------------+
     | group   figur~1e |
     |------------------|
  1. |     1        195 |
  2. |     1        213 |
  3. |     1        231 |
  4. |     2        190 |
  5. |     2        202 |
     |------------------|
  6. |     2      227.5 |
     +------------------+

". ranksum figure3s1e, by(group)"

Two-sample Wilcoxon rank-sum (Mann-Whitney) test

       group |      obs    rank sum    expected
-------------+---------------------------------
           1 |        3          12        10.5
           2 |        3           9        10.5
-------------+---------------------------------
    combined |        6          21          21

unadjusted variance        5.25
adjustment for ties        0.00
                     ----------
adjusted variance          5.25

Ho: figur~1e(group==1) = figur~1e(group==2)
             z =   0.655
    Prob > |z| =   0.5127

. clear

. 
. * Figure 4E
". import excel ""P:\Project\Son\ms\MW needed February 3rd 2020.xlsx"", sheet(""Sheet1"") cellrange(B15:C20)"

. rename B group

. rename C figure4e

. list

     +------------------+
     | group   figure4e |
     |------------------|
  1. |     1       68.2 |
  2. |     1       65.4 |
  3. |     1       82.6 |
  4. |     2       88.6 |
  5. |     2       79.5 |
     |------------------|
  6. |     2       84.3 |
     +------------------+

". ranksum figure4e, by(group)"

Two-sample Wilcoxon rank-sum (Mann-Whitney) test

       group |      obs    rank sum    expected
-------------+---------------------------------
           1 |        3           7        10.5
           2 |        3          14        10.5
-------------+---------------------------------
    combined |        6          21          21

unadjusted variance        5.25
adjustment for ties        0.00
                     ----------
adjusted variance          5.25

Ho: figure4e(group==1) = figure4e(group==2)
             z =  -1.528
    Prob > |z| =   0.1266

. clear

. * Figure 4F
". import excel ""P:\Project\Son\ms\MW needed February 3rd 2020.xlsx"", sheet(""Sheet1"") cellrange(E15:F20)"

. rename E group

. rename F figure4f

. list

     +------------------+
     | group   figure4f |
     |------------------|
  1. |     1       71.6 |
  2. |     1       70.9 |
  3. |     1       73.4 |
  4. |     2         75 |
  5. |     2       76.7 |
     |------------------|
  6. |     2       75.4 |
     +------------------+

". ranksum figure4f, by(group)"

Two-sample Wilcoxon rank-sum (Mann-Whitney) test

       group |      obs    rank sum    expected
-------------+---------------------------------
           1 |        3           6        10.5
           2 |        3          15        10.5
-------------+---------------------------------
    combined |        6          21          21

unadjusted variance        5.25
adjustment for ties        0.00
                     ----------
adjusted variance          5.25

Ho: figure4f(group==1) = figure4f(group==2)
             z =  -1.964
    Prob > |z| =   0.0495

. clear 

. * Figure 4G
". import excel ""P:\Project\Son\ms\MW needed February 3rd 2020.xlsx"", sheet(""Sheet1"") cellrange(H15:I20)"

. rename H group

. rename I figure4g

. list

     +------------------+
     | group   figure4g |
     |------------------|
  1. |     1         93 |
  2. |     1       76.5 |
  3. |     1         92 |
  4. |     2       90.9 |
  5. |     2       92.7 |
     |------------------|
  6. |     2       97.4 |
     +------------------+

". ranksum figure4g, by(group)"

Two-sample Wilcoxon rank-sum (Mann-Whitney) test

       group |      obs    rank sum    expected
-------------+---------------------------------
           1 |        3           9        10.5
           2 |        3          12        10.5
-------------+---------------------------------
    combined |        6          21          21

unadjusted variance        5.25
adjustment for ties        0.00
                     ----------
adjusted variance          5.25

Ho: figure4g(group==1) = figure4g(group==2)
             z =  -0.655
    Prob > |z| =   0.5127

. clear

. * Figure 4H
". import excel ""P:\Project\Son\ms\MW needed February 3rd 2020.xlsx"", sheet(""Sheet1"") cellrange(K15:L20)"

. rename K group

. rename L figure4h

. list

     +------------------+
     | group   figure4h |
     |------------------|
  1. |     1       74.8 |
  2. |     1       77.6 |
  3. |     1         74 |
  4. |     2       81.6 |
  5. |     2       75.6 |
     |------------------|
  6. |     2       72.4 |
     +------------------+

". ranksum figure4h, by(group)"

Two-sample Wilcoxon rank-sum (Mann-Whitney) test

       group |      obs    rank sum    expected
-------------+---------------------------------
           1 |        3          10        10.5
           2 |        3          11        10.5
-------------+---------------------------------
    combined |        6          21          21

unadjusted variance        5.25
adjustment for ties        0.00
                     ----------
adjusted variance          5.25

Ho: figure4h(group==1) = figure4h(group==2)
             z =  -0.218
    Prob > |z| =   0.8273

. clear 

. * Figure 5F
". import excel ""P:\Project\Son\ms\MW needed February 3rd 2020.xlsx"", sheet(""Sheet1"") cellrange(B26:C32)"

. rename B group

. rename C figure5f

. list

     +------------------+
     | group   figure5f |
     |------------------|
  1. |     1       29.9 |
  2. |     1         20 |
  3. |     1         16 |
  4. |     1         23 |
  5. |     2         22 |
     |------------------|
  6. |     2         20 |
  7. |     2         16 |
     +------------------+

". ranksum figure5f, by(group)"

Two-sample Wilcoxon rank-sum (Mann-Whitney) test

       group |      obs    rank sum    expected
-------------+---------------------------------
           1 |        4          18          16
           2 |        3          10          12
-------------+---------------------------------
    combined |        7          28          28

unadjusted variance        8.00
adjustment for ties       -0.29
                     ----------
adjusted variance          7.71

Ho: figure5f(group==1) = figure5f(group==2)
             z =   0.720
    Prob > |z| =   0.4715

. clear

. * Figure 5G
". import excel ""P:\Project\Son\ms\MW needed February 3rd 2020.xlsx"", sheet(""Sheet1"") cellrange(E26:F32)"

. rename E group

. rename F figure5g

. list

     +------------------+
     | group   figure5g |
     |------------------|
  1. |     1       84.7 |
  2. |     1       84.3 |
  3. |     1       87.7 |
  4. |     1       89.7 |
  5. |     2       87.5 |
     |------------------|
  6. |     2       84.2 |
  7. |     2       88.5 |
     +------------------+

". ranksum figure5g, by(group)"

Two-sample Wilcoxon rank-sum (Mann-Whitney) test

       group |      obs    rank sum    expected
-------------+---------------------------------
           1 |        4          17          16
           2 |        3          11          12
-------------+---------------------------------
    combined |        7          28          28

unadjusted variance        8.00
adjustment for ties        0.00
                     ----------
adjusted variance          8.00

Ho: figure5g(group==1) = figure5g(group==2)
             z =   0.354
    Prob > |z| =   0.7237

. clear 

. * Figure 5H
". import excel ""P:\Project\Son\ms\MW needed February 3rd 2020.xlsx"", sheet(""Sheet1"") cellrange(H26:I32)"

. rename H group

. rename I figure5h

. list

     +------------------+
     | group   figure5h |
     |------------------|
  1. |     1       69.9 |
  2. |     1       56.7 |
  3. |     1       62.7 |
  4. |     1       60.4 |
  5. |     2       63.7 |
     |------------------|
  6. |     2       64.1 |
  7. |     2       70.9 |
     +------------------+

". ranksum figure5h, by(group)"

Two-sample Wilcoxon rank-sum (Mann-Whitney) test

       group |      obs    rank sum    expected
-------------+---------------------------------
           1 |        4          12          16
           2 |        3          16          12
-------------+---------------------------------
    combined |        7          28          28

unadjusted variance        8.00
adjustment for ties        0.00
                     ----------
adjusted variance          8.00

Ho: figure5h(group==1) = figure5h(group==2)
             z =  -1.414
    Prob > |z| =   0.1573

. clear

. * Figure 5I
". import excel ""P:\Project\Son\ms\MW needed February 3rd 2020.xlsx"", sheet(""Sheet1"") cellrange(K26:L32)"

. rename K group

. rename L figure5i

. list

     +------------------+
     | group   figure5i |
     |------------------|
  1. |     1       32.1 |
  2. |     1       23.4 |
  3. |     1       28.2 |
  4. |     1       21.8 |
  5. |     2       47.5 |
     |------------------|
  6. |     2       48.3 |
  7. |     2       58.2 |
     +------------------+

". ranksum figure5i, by(group)"

Two-sample Wilcoxon rank-sum (Mann-Whitney) test

       group |      obs    rank sum    expected
-------------+---------------------------------
           1 |        4          10          16
           2 |        3          18          12
-------------+---------------------------------
    combined |        7          28          28

unadjusted variance        8.00
adjustment for ties        0.00
                     ----------
adjusted variance          8.00

Ho: figure5i(group==1) = figure5i(group==2)
             z =  -2.121
    Prob > |z| =   0.0339

. clear 

. * Figure 6E 
". import excel ""P:\Project\Son\ms\MW needed February 3rd 2020.xlsx"", sheet(""Sheet1"") cellrange(E39:F44)"

. rename E group

. rename F figure6e

. list

     +------------------+
     | group   figure6e |
     |------------------|
  1. |     1      125.5 |
  2. |     1      146.8 |
  3. |     1      71.35 |
  4. |     2      175.2 |
  5. |     2      120.7 |
     |------------------|
  6. |     2      171.4 |
     +------------------+

". ranksum figure6e, by(group)"

Two-sample Wilcoxon rank-sum (Mann-Whitney) test

       group |      obs    rank sum    expected
-------------+---------------------------------
           1 |        3           8        10.5
           2 |        3          13        10.5
-------------+---------------------------------
    combined |        6          21          21

unadjusted variance        5.25
adjustment for ties        0.00
                     ----------
adjusted variance          5.25

Ho: figure6e(group==1) = figure6e(group==2)
             z =  -1.091
    Prob > |z| =   0.2752

. clear 

. * Figure 6F 
". import excel ""P:\Project\Son\ms\MW needed February 3rd 2020.xlsx"", sheet(""Sheet1"") cellrange(H39:I44)"

. rename H group

. rename I figure6f

. list

     +------------------+
     | group   figure6f |
     |------------------|
  1. |     1     5587.3 |
  2. |     1     4902.4 |
  3. |     1     3245.1 |
  4. |     2     4791.8 |
  5. |     2       4778 |
     |------------------|
  6. |     2     5576.2 |
     +------------------+

". ranksum figure6f, by(group)"

Two-sample Wilcoxon rank-sum (Mann-Whitney) test

       group |      obs    rank sum    expected
-------------+---------------------------------
           1 |        3          11        10.5
           2 |        3          10        10.5
-------------+---------------------------------
    combined |        6          21          21

unadjusted variance        5.25
adjustment for ties        0.00
                     ----------
adjusted variance          5.25

Ho: figure6f(group==1) = figure6f(group==2)
             z =   0.218
    Prob > |z| =   0.8273

. clear 

. 
. * Figure 7F 
". import excel ""P:\Project\Son\ms\MW needed February 3rd 2020.xlsx"", sheet(""Sheet1"") cellrange(E51:F57)"

. rename E group

. rename F figure7f

. list

     +------------------+
     | group   figure7f |
     |------------------|
  1. |     1       76.2 |
  2. |     1       71.5 |
  3. |     1       55.9 |
  4. |     1       74.7 |
  5. |     2          0 |
     |------------------|
  6. |     2          0 |
  7. |     2          4 |
     +------------------+

". ranksum figure7f, by(group)"

Two-sample Wilcoxon rank-sum (Mann-Whitney) test

       group |      obs    rank sum    expected
-------------+---------------------------------
           1 |        4          22          16
           2 |        3           6          12
-------------+---------------------------------
    combined |        7          28          28

unadjusted variance        8.00
adjustment for ties       -0.14
                     ----------
adjusted variance          7.86

Ho: figure7f(group==1) = figure7f(group==2)
             z =   2.141
    Prob > |z| =   0.0323

. clear 

. * Figure 7G 
". import excel ""P:\Project\Son\ms\MW needed February 3rd 2020.xlsx"", sheet(""Sheet1"") cellrange(H51:I57)"

. rename H group

. rename I figure7g

. list

     +------------------+
     | group   figure7g |
     |------------------|
  1. |     1       .884 |
  2. |     1       .841 |
  3. |     1       .845 |
  4. |     2          1 |
  5. |     2       .998 |
     |------------------|
  6. |     2       .995 |
  7. |     .          . |
     +------------------+

". ranksum figure7g, by(group)"

Two-sample Wilcoxon rank-sum (Mann-Whitney) test

       group |      obs    rank sum    expected
-------------+---------------------------------
           1 |        3           6        10.5
           2 |        3          15        10.5
-------------+---------------------------------
    combined |        6          21          21

unadjusted variance        5.25
adjustment for ties        0.00
                     ----------
adjusted variance          5.25

Ho: figure7g(group==1) = figure7g(group==2)
             z =  -1.964
    Prob > |z| =   0.0495

. clear 

. 
. * Figure 8A YAP
". import excel ""P:\Project\Son\ms\MW needed February 3rd 2020.xlsx"", sheet(""Sheet1"") cellrange(E62:F67)"

. rename E group

. rename F figure8ayap

. list

     +------------------+
     | group   figure~p |
     |------------------|
  1. |     1      1.123 |
  2. |     1        .82 |
  3. |     1       1.06 |
  4. |     2       .982 |
  5. |     2       1.43 |
     |------------------|
  6. |     2        1.3 |
     +------------------+

". ranksum figure8ayap, by(group)"

Two-sample Wilcoxon rank-sum (Mann-Whitney) test

       group |      obs    rank sum    expected
-------------+---------------------------------
           1 |        3           8        10.5
           2 |        3          13        10.5
-------------+---------------------------------
    combined |        6          21          21

unadjusted variance        5.25
adjustment for ties        0.00
                     ----------
adjusted variance          5.25

Ho: figure~p(group==1) = figure~p(group==2)
             z =  -1.091
    Prob > |z| =   0.2752

. clear 

. * Figure 8A TAZ
". import excel ""P:\Project\Son\ms\MW needed February 3rd 2020.xlsx"", sheet(""Sheet1"") cellrange(H62:I67)"

. rename H group

. rename I figure8ataz

. list

     +------------------+
     | group   figure~z |
     |------------------|
  1. |     1       1.35 |
  2. |     1         .7 |
  3. |     1        .95 |
  4. |     2         .1 |
  5. |     2        .07 |
     |------------------|
  6. |     2       .085 |
     +------------------+

". ranksum figure8ataz, by(group)"

Two-sample Wilcoxon rank-sum (Mann-Whitney) test

       group |      obs    rank sum    expected
-------------+---------------------------------
           1 |        3          15        10.5
           2 |        3           6        10.5
-------------+---------------------------------
    combined |        6          21          21

unadjusted variance        5.25
adjustment for ties        0.00
                     ----------
adjusted variance          5.25

Ho: figure~z(group==1) = figure~z(group==2)
             z =   1.964
    Prob > |z| =   0.0495

. clear 

. * Figure 8-S1E
". import excel ""P:\Project\Son\ms\MW needed February 3rd 2020.xlsx"", sheet(""Sheet1"") cellrange(K62:L68)"

. rename K group

. rename L figure8s1e

. list

     +------------------+
     | group   figur~1e |
     |------------------|
  1. |     1       29.9 |
  2. |     1         20 |
  3. |     1         16 |
  4. |     1         23 |
  5. |     2         23 |
     |------------------|
  6. |     2       31.4 |
  7. |     2         27 |
     +------------------+

". ranksum figure8s1e, by(group)"

Two-sample Wilcoxon rank-sum (Mann-Whitney) test

       group |      obs    rank sum    expected
-------------+---------------------------------
           1 |        4        12.5          16
           2 |        3        15.5          12
-------------+---------------------------------
    combined |        7          28          28

unadjusted variance        8.00
adjustment for ties       -0.14
                     ----------
adjusted variance          7.86

Ho: figur~1e(group==1) = figur~1e(group==2)
             z =  -1.249
    Prob > |z| =   0.2118

. clear 

. log close
      name:  <unnamed>
       log:  P:\project\son\ms\ranksum.log
  log type:  text
" closed on:   7 Feb 2020, 11:50:25"
----------------------------------------------------------------------------------------------------------------------------------------------------------------------------------------------------
