# Supplementary material for: Axon-dependent expression of YAP/TAZ mediates Schwann cell remyelination but not proliferation after nerve injury
Source: eLife. 2020 May 21;9:e50138. doi: 10.7554/eLife.50138 (PMC7259960; doi:10.7554/eLife.50138)
Supplement: Figure 3—source data 3. — This zip archive contains the raw data for WT and iDKO used for the quantitative analysis shown in Figure 3F, G, H and I. The data are contained in both a text document and an Excel file, both labeled as Mann Whitney data. These files also contain data for Figure 3—figure supplement 1, Figures 4, 5, 6, 7, 8A and Figure 8—figure supplement 1E. [file elife-50138-fig3-data3.zip › Figure 3-source data 3/Mann Whitney data.xlsx]

## Sheet: Sheet1
Two-sample Wilcoxon rank-sum (Mann-Whitney) test for two groups.							1 = WT	2 = Yap/Taz iDKO
Figure 3
Figure 3-S1E	p = .5127		Figure 3F	p=.0495		Figure 3G	p=0.0463		Figure 3H	p=0.5127		Figure 3I	p=0.8273
1	195		1	85.4		1	12.7		1	40.1		1	286
1	213		1	72.2		1	13		1	40.9		1	248
1	231		1	81.2		1	12.7		1	40.4		1	263
2	190		2	20.9		2	13.7		2	40		2	247
2	202		2	23.4		2	19		2	40.8		2	313
2	227.5		2	20.2		2	16.8		2	40.3		2	275
Figure 4E	p=0.1266		Figure 4F	p=0.0495		Figure 4G	p=0.5127		Figure 4H	p=0.8273
1	68.2		1	71.6		1	93		1	74.8
1	65.4		1	70.9		1	76.5		1	77.6
1	82.6		1	73.4		1	92		1	74
2	88.6		2	75		2	90.9		2	81.6
2	79.5		2	76.7		2	92.7		2	75.6
2	84.3		2	75.4		2	97.4		2	72.4
Figure 5F			Figure 5G	p=0.7237		Figure 5H	p=0.1573		Figure 5I	p=.0339		Figure 6E	p = 0.2752		Figure 6F	p = 0.8273
1	29.9		1	84.7		1	69.9		1	32.1		1	12.55		1	5.5873
1	20		1	84.3		1	56.7		1	23.4		1	14.68		1	4.9024
1	16		1	87.7		1	62.7		1	28.2		1	7.135		1	3.2451
1	23		1	89.7		1	60.4		1	21.8		2	17.52		2	4.7918
2	22		2	87.5		2	63.7		2	47.5		2	12.07		2	4.778
2	20		2	84.2		2	64.1		2	48.3		2	17.14		2	5.5762
2	16		2	88.5		2	70.9		2	58.2
Figure 7F	p=0.0323		Figure 7G	p=0.0495
1	76.2		1	0.884
1	71.5		1	0.841
1	55.9		1	0.845
1	74.7		2	1
2	0		2	0.998
2	0		2	0.995
2	4
Figure 8A Taz	p=0.0495		Figure 8A Yap	p=0.2752		Figure 8-S1E	p = 0.2118
1	1.35		1	1.123		1	29.9
1	0.7		1	0.82		1	20
1	0.95		1	1.06		1	16
2	0.1		2	0.982		1	23
2	0.07		2	1.43		2	23
2	0.085		2	1.3		2	31.4
						2	27
