# Supplementary material for: Axon-dependent expression of YAP/TAZ mediates Schwann cell remyelination but not proliferation after nerve injury
Source: eLife. 2020 May 21;9:e50138. doi: 10.7554/eLife.50138 (PMC7259960; doi:10.7554/eLife.50138)
Supplement: Figure 4—source data 1. — This zip archive contains the IHC for one WT and one iDKO used for quantitative analysis shown in Figure 4E. Leica SP8 confocal lif images were processed using Imaris software and saved as tiffs. [file elife-50138-fig4-data1.zip]

Archive with 53 entries (51 files):
- Figure 4 source data 1/iDKO #918 cJun/
- Figure 4 source data 1/iDKO #918 cJun/LHS a cJun.tif
- Figure 4 source data 1/iDKO #918 cJun/LHS a DAPI.tif
- Figure 4 source data 1/iDKO #918 cJun/LHS a merge.tif
- Figure 4 source data 1/iDKO #918 cJun/LHS a Sox10 + DAPI.tif
- Figure 4 source data 1/iDKO #918 cJun/LHS a Sox10.tif
- Figure 4 source data 1/iDKO #918 cJun/LHS b cJun + DAPI.tif
- Figure 4 source data 1/iDKO #918 cJun/LHS b cJun.tif
- Figure 4 source data 1/iDKO #918 cJun/LHS b DAPI.tif
- Figure 4 source data 1/iDKO #918 cJun/LHS b merge.tif
- Figure 4 source data 1/iDKO #918 cJun/LHS b Sox10 + cJun.tif
- Figure 4 source data 1/iDKO #918 cJun/LHS b Sox10 + DAPI.tif
- Figure 4 source data 1/iDKO #918 cJun/LHS b Sox10.tif
- Figure 4 source data 1/iDKO #918 cJun/LHS c cJun.tif
- Figure 4 source data 1/iDKO #918 cJun/LHS c DAPI.tif
- Figure 4 source data 1/iDKO #918 cJun/LHS c Sox10 + cJun.tif
- Figure 4 source data 1/iDKO #918 cJun/LHS c Sox10.tif
- Figure 4 source data 1/iDKO #918 cJun/LHS d cJun.tif
- Figure 4 source data 1/iDKO #918 cJun/LHS d DAPI.tif
- Figure 4 source data 1/iDKO #918 cJun/LHS d merge.tif
- Figure 4 source data 1/iDKO #918 cJun/LHS d Sox10 + cJun.tif
- Figure 4 source data 1/iDKO #918 cJun/LHS d Sox10.tif
- Figure 4 source data 1/iDKO #918 cJun/Thumbs.db
- Figure 4 source data 1/WT #579 cJun/
- Figure 4 source data 1/WT #579 cJun/RHS a cJun + DAPI.tif
- Figure 4 source data 1/WT #579 cJun/RHS a cJun.tif
- Figure 4 source data 1/WT #579 cJun/RHS a DAPI.tif
- Figure 4 source data 1/WT #579 cJun/RHS a merge.tif
- Figure 4 source data 1/WT #579 cJun/RHS a Sox10 + cJun.tif
- Figure 4 source data 1/WT #579 cJun/RHS a Sox10 + DAPI.tif
- Figure 4 source data 1/WT #579 cJun/RHS a Sox10.tif
- Figure 4 source data 1/WT #579 cJun/RHS b cJun + DAPI.tif
- Figure 4 source data 1/WT #579 cJun/RHS b cJun.tif
- Figure 4 source data 1/WT #579 cJun/RHS b DAPI.tif
- Figure 4 source data 1/WT #579 cJun/RHS b merge.tif
- Figure 4 source data 1/WT #579 cJun/RHS b Sox10 + cJun.tif
- Figure 4 source data 1/WT #579 cJun/RHS b Sox10 + DAPI.tif
- Figure 4 source data 1/WT #579 cJun/RHS b Sox10.tif
- Figure 4 source data 1/WT #579 cJun/RHS c cJun + DAPI.tif
- Figure 4 source data 1/WT #579 cJun/RHS c cJun.tif
- Figure 4 source data 1/WT #579 cJun/RHS c DAPI.tif
- Figure 4 source data 1/WT #579 cJun/RHS c merge.tif
- Figure 4 source data 1/WT #579 cJun/RHS c Sox10 + cJun.tif
- Figure 4 source data 1/WT #579 cJun/RHS c Sox10 + DAPI.tif
- Figure 4 source data 1/WT #579 cJun/RHS c Sox10.tif
- Figure 4 source data 1/WT #579 cJun/RHS d cJun + DAPI.tif
- Figure 4 source data 1/WT #579 cJun/RHS d cJun.tif
- Figure 4 source data 1/WT #579 cJun/RHS d DAPI.tif
- Figure 4 source data 1/WT #579 cJun/RHS d merge.tif
- Figure 4 source data 1/WT #579 cJun/RHS d Sox10 + cJun.tif
- Figure 4 source data 1/WT #579 cJun/RHS d Sox10 + DAPI.tif
- Figure 4 source data 1/WT #579 cJun/RHS d Sox10.tif
- Figure 4 source data 1/WT #579 cJun/Thumbs.db
