# Supplementary material for: Axon-dependent expression of YAP/TAZ mediates Schwann cell remyelination but not proliferation after nerve injury
Source: eLife. 2020 May 21;9:e50138. doi: 10.7554/eLife.50138 (PMC7259960; doi:10.7554/eLife.50138)
Supplement: Figure 4—source data 2. — This zip archive contains the raw data for WT and iDKO used for the quantitative analysis shown in Figure 4E, F, G and H. The data are contained in both a text document and an Excel file, both labeled as Mann Whitney data. These files also contain data for Figure 3—figure supplement 1, Figures 5, 6, 7, 8 and Figure 8—figure supplement 1E. [file elife-50138-fig4-data2.zip]

Archive with 2 entries (2 files):
- Figure 4-source data 2/Mann Whitney data.txt
- Figure 4-source data 2/Mann Whitney data.xlsx
