# Supplementary material for: Axon-dependent expression of YAP/TAZ mediates Schwann cell remyelination but not proliferation after nerve injury
Source: eLife. 2020 May 21;9:e50138. doi: 10.7554/eLife.50138 (PMC7259960; doi:10.7554/eLife.50138)
Supplement: Figure 4—figure supplement 1—source data 1. — This zip archive contains the raw data for WT and iDKO used for the quantitative analysis shown in Figure 4—figure supplement 1. Data are in GraphPad Prism files, as indicated. [file elife-50138-fig4-figsupp1-data1.zip]

Archive with 4 entries (4 files):
- Figure 4-S1 source data 1/cJun.pzfx
- Figure 4-S1 source data 1/Oct6.pzfx
- Figure 4-S1 source data 1/p75.pzfx
- Figure 4-S1 source data 1/pS63-c-cJun.pzfx
