# Supplementary material for: Axon-dependent expression of YAP/TAZ mediates Schwann cell remyelination but not proliferation after nerve injury
Source: eLife. 2020 May 21;9:e50138. doi: 10.7554/eLife.50138 (PMC7259960; doi:10.7554/eLife.50138)
Supplement: Figure 5—source data 2. — This zip archive contains the raw data for WT and iDKO used for the quantitative analysis shown in Figure 5F, G, H and I. The data are contained in both a text document and an Excel file, both labeled as Mann Whitney data. These files also contain data for Figure 3—figure supplement 1, Figures 3, 4, 6, 7, 8A, Figure 8—figure supplement 1A. [file elife-50138-fig5-data2.zip]

Archive with 2 entries (2 files):
- Figure 5-source data 2/Mann Whitney data.txt
- Figure 5-source data 2/Mann Whitney data.xlsx
