# Supplementary material for: Axon-dependent expression of YAP/TAZ mediates Schwann cell remyelination but not proliferation after nerve injury
Source: eLife. 2020 May 21;9:e50138. doi: 10.7554/eLife.50138 (PMC7259960; doi:10.7554/eLife.50138)
Supplement: Figure 8—source data 1. — This zip archive contains the TEM images for one WT and one Taz iKO used for quantitative analysis shown in Figure 8D–G. Images were taken using a JEOL 1010 electron microscope fitted with a Hamamatsu digital camera and AMT Advantage image capture software. Contrast of the images was adjusted using Photoshop software. [file elife-50138-fig8-data1.zip]

Archive with 65 entries (63 files):
- Figure 8 source data 1/Taz iKO #249D 7500x/
- Figure 8 source data 1/Taz iKO #249D 7500x/#249D 7500x_001 adjusted.tif
- Figure 8 source data 1/Taz iKO #249D 7500x/#249D 7500x_002 adjusted.tif
- Figure 8 source data 1/Taz iKO #249D 7500x/#249D 7500x_003 adjusted.tif
- Figure 8 source data 1/Taz iKO #249D 7500x/#249D 7500x_004 adjusted.tif
- Figure 8 source data 1/Taz iKO #249D 7500x/#249D 7500x_005 adjusted.tif
- Figure 8 source data 1/Taz iKO #249D 7500x/#249D 7500x_006 adjusted.tif
- Figure 8 source data 1/Taz iKO #249D 7500x/#249D 7500x_007 adjusted.tif
- Figure 8 source data 1/Taz iKO #249D 7500x/#249D 7500x_008 adjusted.tif
- Figure 8 source data 1/Taz iKO #249D 7500x/#249D 7500x_009 adjusted.tif
- Figure 8 source data 1/Taz iKO #249D 7500x/#249D 7500x_010 adjusted.tif
- Figure 8 source data 1/Taz iKO #249D 7500x/#249D 7500x_011 adjusted.tif
- Figure 8 source data 1/Taz iKO #249D 7500x/#249D 7500x_012 adjusted.tif
- Figure 8 source data 1/Taz iKO #249D 7500x/#249D 7500x_013 adjusted.tif
- Figure 8 source data 1/Taz iKO #249D 7500x/#249D 7500x_014 adjusted.tif
- Figure 8 source data 1/Taz iKO #249D 7500x/#249D 7500x_015 adjusted.tif
- Figure 8 source data 1/Taz iKO #249D 7500x/#249D 7500x_016 adjusted.tif
- Figure 8 source data 1/Taz iKO #249D 7500x/#249D 7500x_017 adjusted.tif
- Figure 8 source data 1/Taz iKO #249D 7500x/#249D 7500x_018 adjusted.tif
- Figure 8 source data 1/Taz iKO #249D 7500x/#249D 7500x_019 adjusted.tif
- Figure 8 source data 1/Taz iKO #249D 7500x/#249D 7500x_020 adjusted.tif
- Figure 8 source data 1/Taz iKO #249D 7500x/#249D 7500x_021 adjusted.tif
- Figure 8 source data 1/Taz iKO #249D 7500x/#249D 7500x_022 adjusted.tif
- Figure 8 source data 1/Taz iKO #249D 7500x/#249D 7500x_023 adjusted.tif
- Figure 8 source data 1/Taz iKO #249D 7500x/#249D 7500x_024 adjusted.tif
- Figure 8 source data 1/Taz iKO #249D 7500x/#249D 7500x_025 adjusted.tif
- Figure 8 source data 1/Taz iKO #249D 7500x/#249D 7500x_026 adjusted.tif
- Figure 8 source data 1/Taz iKO #249D 7500x/#249D 7500x_027 adjusted.tif
- Figure 8 source data 1/Taz iKO #249D 7500x/#249D 7500x_028 adjusted.tif
- Figure 8 source data 1/Taz iKO #249D 7500x/#249D 7500x_029 adjusted.tif
- Figure 8 source data 1/Taz iKO #249D 7500x/#249D 7500x_030 adjusted.tif
- Figure 8 source data 1/Taz iKO #249D 7500x/Thumbs.db
- Figure 8 source data 1/WT #246D 7500x b/
- Figure 8 source data 1/WT #246D 7500x b/#246D 7500x b_001 adjusted.tif
- Figure 8 source data 1/WT #246D 7500x b/#246D 7500x b_002 adjusted.tif
- Figure 8 source data 1/WT #246D 7500x b/#246D 7500x b_003 adjusted.tif
- Figure 8 source data 1/WT #246D 7500x b/#246D 7500x b_004 adjusted.tif
- Figure 8 source data 1/WT #246D 7500x b/#246D 7500x b_005 adjusted.tif
- Figure 8 source data 1/WT #246D 7500x b/#246D 7500x b_006 adjusted.tif
- Figure 8 source data 1/WT #246D 7500x b/#246D 7500x b_007 adjusted.tif
- Figure 8 source data 1/WT #246D 7500x b/#246D 7500x b_008 adjusted.tif
- Figure 8 source data 1/WT #246D 7500x b/#246D 7500x b_009 adjusted.tif
- Figure 8 source data 1/WT #246D 7500x b/#246D 7500x b_010 adjusted.tif
- Figure 8 source data 1/WT #246D 7500x b/#246D 7500x b_011 adjusted.tif
- Figure 8 source data 1/WT #246D 7500x b/#246D 7500x b_012 adjusted.tif
- Figure 8 source data 1/WT #246D 7500x b/#246D 7500x b_013 adjusted.tif
- Figure 8 source data 1/WT #246D 7500x b/#246D 7500x b_014 adjusted.tif
- Figure 8 source data 1/WT #246D 7500x b/#246D 7500x b_015 adjusted.tif
- Figure 8 source data 1/WT #246D 7500x b/#246D 7500x b_016 adjusted.tif
- Figure 8 source data 1/WT #246D 7500x b/#246D 7500x b_017 adjusted.tif
- Figure 8 source data 1/WT #246D 7500x b/#246D 7500x b_018 adjusted.tif
- Figure 8 source data 1/WT #246D 7500x b/#246D 7500x b_019 adjusted.tif
- Figure 8 source data 1/WT #246D 7500x b/#246D 7500x b_020 adjusted.tif
- Figure 8 source data 1/WT #246D 7500x b/#246D 7500x b_021 adjusted.tif
- Figure 8 source data 1/WT #246D 7500x b/#246D 7500x b_022 adjusted.tif
- Figure 8 source data 1/WT #246D 7500x b/#246D 7500x b_023 adjusted.tif
- Figure 8 source data 1/WT #246D 7500x b/#246D 7500x b_024 adjusted.tif
- Figure 8 source data 1/WT #246D 7500x b/#246D 7500x b_025 adjusted.tif
- Figure 8 source data 1/WT #246D 7500x b/#246D 7500x b_026 adjusted.tif
- Figure 8 source data 1/WT #246D 7500x b/#246D 7500x b_027 adjusted.tif
- Figure 8 source data 1/WT #246D 7500x b/#246D 7500x b_028 adjusted.tif
- Figure 8 source data 1/WT #246D 7500x b/#246D 7500x b_029 adjusted.tif
- Figure 8 source data 1/WT #246D 7500x b/#246D 7500x b_030 adjusted.tif
- Figure 8 source data 1/WT #246D 7500x b/#246D 7500x b_031 adjusted.tif
- Figure 8 source data 1/WT #246D 7500x b/Thumbs.db
