# Supplementary material for: Axon-dependent expression of YAP/TAZ mediates Schwann cell remyelination but not proliferation after nerve injury
Source: eLife. 2020 May 21;9:e50138. doi: 10.7554/eLife.50138 (PMC7259960; doi:10.7554/eLife.50138)
Supplement: Figure 8—source data 3. — This zip archive contains the raw data for WT, iDKO and Taz iKO used for the quantitative analysis shown in Figure 8B, D, E, F and G. The data are contained in GraphPad Prism files, as indicated. [file elife-50138-fig8-data3.zip]

Archive with 6 entries (6 files):
- Figure 8-source data 3/Figure 8B.pzfx
- Figure 8-source data 3/Figure 8D.pzfx
- Figure 8-source data 3/Figure 8E.pzfx
- Figure 8-source data 3/Figure 8F.pzfx
- Figure 8-source data 3/Figure 8G.pzfx
- Figure 8-source data 3/Thumbs.db
