# Supplementary material for: Axon-dependent expression of YAP/TAZ mediates Schwann cell remyelination but not proliferation after nerve injury
Source: eLife. 2020 May 21;9:e50138. doi: 10.7554/eLife.50138 (PMC7259960; doi:10.7554/eLife.50138)
Supplement: Figure 8—figure supplement 1—source data 1. — This zip archive contains the raw data for WT and Taz iKO used for the quantitative analysis shown in Figure 8—figure supplement 1E. The data are contained in both a text document and an Excel file, both labeled as Mann Whitney data. These files also contain data for Figure 3—figure supplement 1, Figures 3, 4, 6, 7, 8. [file elife-50138-fig8-figsupp1-data1.zip]

Archive with 3 entries (3 files):
- Figure 8-S1 source data 1/Mann Whitney data.txt
- Figure 8-S1 source data 1/Mann Whitney data.xlsx
- Figure 1figure supplement 1 R2.tif
