# Supplementary material for: Axon-dependent expression of YAP/TAZ mediates Schwann cell remyelination but not proliferation after nerve injury
Source: eLife. 2020 May 21;9:e50138. doi: 10.7554/eLife.50138 (PMC7259960; doi:10.7554/eLife.50138)
Supplement: Figure 9—source data 2. — This zip archive contains the raw data for WT and iDKO used for the quantitative analysis shown in Figure 9E, F, G and H. The data are contained in GraphPad Prism files, as indicated. [file elife-50138-fig9-data2.zip]

Archive with 6 entries (6 files):
- Figure 9-source data 2/Figure 9E.pzfx
- Figure 9-source data 2/Figure 9F.pzfx
- Figure 9-source data 2/Figure 9G.pzfx
- Figure 9-source data 2/Figure 9H.pzfx
- Figure 1figure supplement 1 R2.tif
- Figure 4figure supplement 2 R2.tif
